# Supplementary material for: Tomato Intake Improves Cognitive Performance and Modulates Functional Brain Networks in Healthy Adults: A Randomized Crossover Clinical Trial
Source: Antioxidants (Basel). 2026 May 19;15(5):644. doi: 10.3390/antiox15050644 (PMC13203555; doi:10.3390/antiox15050644)
Supplement: Supplementary file 1 [file antioxidants-15-00644-s001.zip]

Archive with 1 entries (1 files):
- antioxidants-4289729-supplementary.pdf
